# Supplementary material for: Visualization of Swift Ion Tracks in Suspended Local Diamondized Few-Layer Graphene
Source: Materials (Basel). 2023 Feb 7;16(4):1391. doi: 10.3390/ma16041391 (PMC9964662; doi:10.3390/ma16041391)
Supplement: Supplementary file 1 [file materials-16-01391-s001.zip]

Archive with 1 entries (1 files):
- materials-2140010-supplementary.pdf
